# Supplementary material for: Secretogranin III Selectively Promotes Vascular Leakage in the Deep Vascular Plexus of Diabetic Retinopathy
Source: Int J Mol Sci. 2023 Jun 23;24(13):10531. doi: 10.3390/ijms241310531 (PMC10341987; doi:10.3390/ijms241310531)
Supplement: Supplementary file 1 [file ijms-24-10531-s001.zip]

Archive with 1 entries (1 files):
- ijms-2370250-supplementary.pdf
